# Supplementary material for: The evolution of multiple active site configurations in a designed enzyme
Source: Nat Commun. 2018 Sep 25;9:3900. doi: 10.1038/s41467-018-06305-y (PMC6156567; doi:10.1038/s41467-018-06305-y)
Supplement: Supplementary file 3 — Supplementary Data 1 [file 41467_2018_6305_MOESM3_ESM.xlsx]

## Sheet: Sheet1
Supplementary Data 1. Data collection and refinement statistics
	R1 (4Z08)	R1 (5D2T)	R1 (5D2V)	R1 (5D2W)	R1_Trp50Ala (6C7H)	R5 (6C7V)	R5 (6C7M)	R5 (6DNJ)	R5 (6C7T)	R5 (6DKV)	R6 (6C8B)	R7 (5D33)	R7 (6CAI)	R7 (6DC1)	R7-2 (5D38)	R7-2 (6CT3)
Ligand	His-tag	His-tag, product	Apo	Product	Apo	Apo	MPD	MPD, Substrate	His-tag	Product	His-tag	His-tag	His-tag, TRS	Product, PEG, His-tag, TRS	His-tag	Product
No. chains	1	1	1	1	1	1	1	1	1	1	2	2	2	12	2	1
Trp50 conformation	A	A	A	A	-	A	B	B	A	A	B	A+B	A+B	A+B+C+D	B	A+C
Crystallization condition	15% (w/v) PEG 3350, 0.1 M Bis-tris propane pH 8.5, 0.2 M NaF, 277K	19% (w/v) PEG 3350, 0.1 M Bis-tris propane pH 8.5, 0.2 M NaF, 277K	25 mM HEPES, pH 7.25, 0.1 M NaCl, 277K	25 mM HEPES, pH 7.25, 0.1 M NaCl, 277K	15% (w/v) PEG 3350, 0.1 M Bis-tris propane pH 8.5, 0.2 M NaF, 277K	25 mM HEPES, pH 7.25, 0.1 M NaCl, 277K	25 mM HEPES, pH 7.25, 0.1 M NaCl, 277K	25 mM HEPES, pH 7.25, 0.1 M NaCl, 277K	25 mM HEPES, pH 7.25, 0.1 M NaCl, 277K	25 mM HEPES, pH 7.25, 0.1 M NaCl, 277K	15% (w/v) PEG 3350, 0.1 M Bis-tris propane pH 8.5, 0.2 M NaF, 277K	11% (w/v) PEG 3350, 0.1 M Bis-tris propane pH 8.5, 0.2 M NaF, 277K	15% (w/v) PEG 3350, 0.1 M Bis-tris propane pH 8.5, 0.2 M NaF, 277K	15% (w/v) PEG 3350, 0.1 M Bis-tris propane pH 8.5, 0.2 M NaF, 277K	21% (w/v) PEG 3350, 0.1 M Bis-tris propane pH 8.5, 0.2 M NaF, 277K	0.5 M (NH4)2SO4, 0.8 M Li2SO4, 0.1 M Na3citrate pH 5.6, 291K
Cryo-protectant	35% MPD	35% PEG400	35% PEG400	35% MPD	35% PEG3350	35% Glycerol	35% MPD	35% MPD	35% Glycerol	35% PEG400	35% PEG3350	35% MPD	35% PEG3350	35% PEG3350	35% MPD	35% Glycerol
Data collection
Space group	P 61 2 2	P 61 2 2	P 61 2 2	P 61 2 2	P 61 2 2	P 61 2 2	P 61 2 2	P 61 2 2	P 61 2 2	P 61 2 2	P 21 21 21	P 21 21 21	P 21 21 21	P 32	P 21 21 21	P 41 21 2
Cell dimensions
a, b, c (Å)	97.22 97.22 156.28	96.34 96.34 155.32	96.44 96.44 155.15	97.13 97.13 155.51	97.44 97.44 156.8	97.97 97.97 155.93	96.66 96.66 156.18	97.35 97.35 156.17	97.77 97.77 157.03	96.27 96.27 155.01	38.77 81.81 168.48	38.98 82.72 176.97	38.94 82.41 176.03	111.03 111.03 257.74	39.00 81.29 168.67	80.35 80.35 106.33
α, β, γ (°)	90.00 90.00 120.00	90.00 90.00 120.00	90.00 90.00 120.00	90.00 90.00 120.00	90.00 90.00 120.00	90.00 90.00 120.00	90.00 90.00 120.00	90.00 90.00 120.00	90.00 90.00 120.00	90.00 90.00 120.00	90.00 90.00 90.00	90.00 90.00 90.00	90.00 90.00 90.00	90.00 90.00 120.00	90.00 90.00 90.00	90.00 90.00 90.00
Resolution (Å)	40.65-1.80 (1.86-1.80)	46.01-1.87 (1.94-1.87)	46.05-2.02 (2.09-2.02)	42.06-1.66 (1.72-1.66)	46.52-2.43 (2.52-2.43)	19.72-1.64 (1.70-1.64)	19.69-1.45 (1.50-1.45)	42.15-1.65 (1.71-1.65)	42.33-1.83 (1.90-1.83)	45.97-1.89 (1.96-1.89)	19.88-1.61 (1.67-1.61)	44.24-1.59 (1.65-1.59)	41.21-1.82 (1.89-1.82)	47.26-2.68 (2.73-2.68)	23.41-1.43 (1.48-1.43)	19.74-1.9 (1.97-1.9)
Rmerge	0.13 (4.0)	0.22 (2.7)	0.11 (1.4)	0.13 (1.2)	0.21 (5.9)	0.26 (9.25)	0.07 (3.12)	0.13 (2.17)	0.23 (7.12)	0.20 (8.4)	0.11 (3.28)	0.11 (1.3)	0.11 (3.1)	0.18 (4.6)	0.11 (0.47)	0.26 (11.6)
I / σI	18.70 (0.86)	15.22 (1.38)	13.31 (1.57)	15.89 (1.51)	11.62 (0.57)	10.11 (0.55)	30.07 (1.00)	15.4 (0.9)	14.73 (0.71)	19.69 (0.80)	11.89 (0.84)	13.54 (1.66)	12.50 (0.97)	9.0 (0.7)	11.22 (3.39)	12.56 (0.63)
CC1/2	0.999 (0.626)	0.998 (0.687)	0.996 (0.569)	0.999 (0.637)	0.999 (0.334)	1.00 (0.309)	1.00 (0.488)	0.999 (0.378)	1.00 (0.49)	1.00 (0.48)	1.00 (0.457)	0.997 (0.538)	1.00 (0.487)	0.998 (0.345)	0.993 (0.835)	0.999 (0.49)
Completeness (%)	99.79 (98.93)	99.92 (99.52)	99.84 (100.00)	98.86 (93.03)	99.48 (100.00)	99.89 (100.00)	99.09 (93.84)	99.97 (99.92)	99.96 (99.87)	99.97 (99.94)	99.89 (99.93)	98.22 (97.12)	99.95 (99.80)	99.7 (99.5)	99.76 (98.63)	98.09 (82.00)
Redundancy	20.4 (19.9)	21.3 (21.4)	8.2 (8.3)	18.6 (10.3)	35.4 (37.9)	36.9 (39.7)	34.2 (13.2)	18.8 (8.7)	39.1 (41.4)	39.2 (40.9)	13.1 (11.2)	7.2 (7.5)	13.3 (13.9)	8.9 (9.5)	6.8 (6.3)	26.6 (26.0)
Refinement
Resolution (Å)	40.65-1.80 (1.86-1.80)	46.01-1.87 (1.94-1.87)	46.05-2.02 (2.09-2.02)	42.06-1.66 (1.72-1.66)	46.52-2.43 (2.52-2.43)	19.72-1.64 (1.70-1.64)	19.69-1.45 (1.50-1.45)	42.15-1.65 (1.71-1.65)	42.33-1.83 (1.90-1.83)	45.97-1.89 (1.96-1.89)	19.88-1.61 (1.67-1.61)	44.24-1.59 (1.65-1.59)	41.21-1.82 (1.89-1.82)	47.26-2.68 (2.73-2.68)	23.41-1.43 (1.48-1.43)	19.74-1.9 (1.97-1.9)
No. reflections	41005 (3983)	35874 (3492)	28621 (2815)	51184 (4701)	17228 (1663)	54654 (5353)	76007 (7064)	53153 (5204)	39775 (3871)	34667 (3379)	70476 (6901)	76765 (7504)	51926 (5098)	99503 (4967)	100612 (9798)	28062 (2745)
Rwork / Rfree	0.222/ 0.267	0.191/ 0.232	0.190/ 0.237	0.184/ 0.216	0.220/ 0.266	0.268/ 0.295	0.184/ 0.199	0.180/ 0.189	0.200/ 0.216	0.188/ 0.198	0.195/ 0.235	0.199/ 0.229	0.201/ 0.234	0.220/ 0.231	0.194/ 0.226	0.204/ 0.230
No. atoms
Protein	2016	2019	1977	1987	1950	1995	2074	2004	2031	2098	4120	4088	4011	23542	4159	2011
Ligand/ion	-	12	36	16	-	-	24	20	-	33	-	-	7	108	-	46
Water	155	194	166	201	64	211	298	274	233	245	414	428	327	707	742	98
B-factors
Protein	36.8	27.7	34.7	25.3	71	34.3	26.9	26.9	35.1	39.9	31.6	24.8	39	68.4	17.4	36.6
Ligand/ion	-	32.2	63.2	59.7	-	-	43	24.1	-	52.2	-	-	51.7	69.9	-	48.6
Water	40.3	37.5	42.5	32.3	66.9	40.6	40	37.7	43.3	51.7	38	32.5	41.7	67	29	41.1
R.m.s. deviations
Bond lengths (Å)	0.006	0.007	0.005	0.016	0.008	0.007	0.007	0.012	0.008	0.013	0.006	0.007	0.008	0.009	0.006	0.021
Bond angles (°)	1.15	1	1.05	1.51	0.98	0.92	0.86	1.29	0.83	1.28	0.83	1.03	0.93	1.12	1.09	1.91
Ramachandran plot
Preferred (%)	95.73	95.58	95.71	96.57	97.17	96.77	96.77	96.37	97.57	95.56	97.12	95.64	97.24	91.18	94.61	97.13
Allowed (%)	3.42	3.1	3	2.58	2.43	2.82	2.82	2.42	2.02	3.63	2.5	2.7	2.37	7.88	3.39	2.05
Outliers (%)	0.85	1.33	1.29	0.86	0.4	0.4	0.4	1.21	0.4	0.81	0.38	1.66	0.39	0.94	2	0.82
*X-ray data were collected from single crystals. *Values in parentheses are for highest-resolution shell.
